# Supplementary material for: The lncRNA Caren antagonizes heart failure by inactivating DNA damage response and activating mitochondrial biogenesis
Source: Nat Commun. 2021 May 5;12:2529. doi: 10.1038/s41467-021-22735-7 (PMC8099897; doi:10.1038/s41467-021-22735-7)
Supplement: Supplementary file 4 — Supplementary Data 1 [file 41467_2021_22735_MOESM4_ESM.xlsx]

## Sheet: Sheet1
Supplementary Data1
Fig 2b WT vs Carenβ-geo/β-geo		Mean±SD				p-value
	WT Sham (n = 7)	β-geo/β-geo Sham (n = 7)	WT TAC (n = 7)	β-geo/β-geo TAC (n = 7)		WT Sham vs β-geo/β-geo Sham	WT Sham vs WT TAC	WT TAC vs β-geo/β-geo TAC
LVID;d (mm)	3.72±0.17	3.68±0.10	4.64±0.11	5.15±0.26		n.s	<0.001	<0.001
LVID;s (mm)	2.50±0.15	2.51±0.071	4.02±0.15	4.88±0.27		n.s	<0.001	<0.001
LVEDV (μl)	57.00±5.10	60.10±4.76	99.29±5.34	127.06±14.95		n.s	<0.001	<0.001
LVESV (μl)	22.51±3.48	22.58±1.60	70.77±3.83	112.42±14.55		n.s	<0.001	<0.001
Cardiac Output (ml/min)	19.24±4.24	20.93±2.39	16.12±1.38	8.35±2.15		n.s	n.s	<0.01
Ejection Fraction (%)	59.89±8.89	62.29±2.97	28.70±1.97	11.60±2.99		n.s	<0.001	<0.001
Fractional Shortening (%)	32.67±1.96	31.84±2.34	13.37±1.02	5.18±1.37		n.s	<0.001	<0.001
Stroke Volume (μl)	34.49±7.56	37.51±4.31	28.52±2.71	14.64±3.81		n.s	n.s	<0.01
Heart Rate (BPM)	557.86±9.00	558.14±9.61	566.00±10.09	571.00±7.60		n.s	n.s	n.s
Fig 3b WT vs CAG-Caren Tg		Mean±SD				p-value
	WT Sham (n = 6)	CAG-Caren Tg Sham (n = 6)	WT TAC (n = 6)	CAG-Caren Tg TAC (n = 6)		WT Sham vs CAG-Caren Tg Sham	WT Sham vs WT TAC	WT TAC vs CAG-Caren Tg TAC
LVID;d (mm)	3.85±0.081	3.82±0.16	4.73±0.31	4.25±0.21		n.s	<0.001	<0.01
LVID;s (mm)	2.64±0.026	2.61±0.12	4.06±0.16	3.35±0.061		n.s	<0.001	<0.001
LVEDV (μl)	63.96±3.22	62.85±6.42	104.27±16.21	81.17±9.76		n.s	<0.001	<0.01
LVESV (μl)	25.56±0.64	24.81±2.69	72.76±6.99	45.79±1.97		n.s	<0.001	<0.001
Cardiac Output (ml/min)	21.4±1.31	20.98±2.15	17.81±8.59	19.52±4.77		n.s	n.s	n.s
Ejection Fraction (%)	59.96±1.63	60.54±1.27	29.18±8.22	43.06±4.66		n.s	<0.001	<0.01
Fractional Shortening (%)	31.41±1.19	31.78±0.88	13.8±4.59	21.07±2.87		n.s	<0.001	<0.001
Stroke Volume (μl)	38.4±2.91	38.04±3.94	31.51±14.60	35.38±8.57		n.s	n.s	n.s
Heart Rate (BPM)	558±11.43	551.67±10.90	562±9.83	551.67±12.23		n.s	n.s	n.s
Fig 7b WT vs Hint1+/-		Mean±SD				p-value
	WT Sham (n = 6)	Hint1+/- Sham (n = 6)	WT TAC (n = 4)	Hint1+/- TAC (n = 6)		WT Sham vs Hint1+/- Sham	WT Sham vs WT TAC	WT TAC vs Hint1+/- TAC
LVID;d (mm)	3.73±0.30	3.93±0.078	4.91±0.13	4.18±0.21		n.s	<0.001	<0.01
LVID;s (mm)	2.56±0.22	2.65±0.10	4.31±0.17	3.37±0.27		n.s	<0.001	<0.001
LVEDV (μl)	59.93±10.45	67.35±3.15	113.68±6.84	77.94±9.16		n.s	<0.001	<0.001
LVESV (μl)	24.05±4.76	25.83±2.46	83.76±7.69	46.93±8.91		n.s	<0.001	<0.001
Cardiac Output (ml/min)	19.88±3.69	22.86±1.77	16.46±2.86	17.49±1.77		n.s	n.s	n.s
Ejection Fraction (%)	59.91±3.12	61.66±2.93	26.35±4.85	40.25±5.59		n.s	<0.001	<0.01
Fractional Shortening (%)	31.31±2.14	32.68±2.09	12.28±2.44	19.45±3.10		n.s	<0.001	<0.05
Stroke Volume (μl)	35.88±6.38	41.52±2.67	29.92±5.72	31.02±2.99		n.s	n.s	n.s
Heart Rate (BPM)	553.17±6.96	550.17±10.25	551.75±11.12	563.83±7.43		n.s	n.s	n.s
Fig 8f Sham vs PBS vs AAV6-GFP vs AAV6-Caren		Mean±SD				p-value
	Sham (n = 5)	PBS (n = 12)	AAV6-GFP (n = 11)	AAV6-Caren (n = 10)		Sham vs PBS	PBS vs AAV6-GFP	AAV6-GFP vs AAV6-Caren
LVID;d (mm)	4.02±0.13	4.77±0.28	4.61±0.16	4.35±0.17		<0.001	n.s	<0.05
LVID;s (mm)	2.84±0.15	4.18±0.38	4.08±0.20	3.57±0.26		<0.001	n.s	<0.01
LVEDV (μl)	70.78±5.50	106.72±14.44	98.00±7.72	85.41±7.79		<0.01	n.s	<0.05
LVESV (μl)	30.85±4.09	78.70±16.59	73.23±8.67	53.65±9.58		<0.001	n.s	<0.01
Cardiac Output (ml/min)	21.61±0.89	15.64±3.70	13.47±2.86	17.82±3.45		<0.01	n.s	<0.05
Ejection Fraction (%)	56.58±2.61	26.83±7.79	24.88±5.19	37.46±7.72		<0.001	n.s	<0.01
Fractional Shortening (%)	29.22±1.67	12.55±3.96	11.48±2.58	18.03±4.04		<0.001	n.s	<0.001
Stroke Volume (μl)	39.93±1.90	28.01±7.02	24.28±4.87	31.75±6.23		<0.01	n.s	<0.05
Heart Rate (BPM)	541.40±6.95	560.08±16.59	553.55±11.68	561.80±9.31		n.s	n.s	n.s
Supplementary Fig 5d WT vs αMHC-Caren Tg		Mean±SD				p-value
	WT Sham (n = 6)	αMHC-Caren Tg Sham (n = 6)	WT TAC (n = 7)	αMHC-Caren Tg TAC (n = 7)		WT Sham vs αMHC-Caren Tg Sham	WT Sham vs WT TAC	WT TAC vs αMHC-Caren Tg TAC
LVID;d (mm)	3.78±0.14	3.80±0.14	4.77±0.18	4.20±0.13		n.s	<0.001	<0.001
LVID;s (mm)	2.55±0.12	2.58±0.16	4.04±0.12	3.34±0.11		n.s	<0.001	<0.001
LVEDV (μl)	61.24±5.40	61.95±5.36	106.41±9.65	78.56±5.64		n.s	<0.001	<0.001
LVESV (μl)	23.53±2.57	24.22±3.54	71.76±4.98	45.65±3.55		n.s	<0.001	<0.001
Cardiac Output (ml/min)	20.68±1.75	21.07±1.47	19.04±3.01	18.40±1.75		n.s	n.s	n.s
Ejection Fraction (%)	61.60±2.34	61.06±3.44	32.39±2.84	41.86±2.24		n.s	<0.001	<0.001
Fractional Shortening (%)	32.52±1.66	32.18±2.40	15.34±1.52	20.31±1.29		n.s	<0.001	<0.01
Stroke Volume (μl)	37.71±3.45	37.73±2.87	34.64±5.56	32.91±3.19		n.s	n.s	n.s
Heart Rate (BPM)	548.83±9.79	558.83±8.21	549.86±8.32	559.29±7.98		n.s	n.s	n.s
Supplementary Fig 12b (Pre) Carenβ-geo/β-geo; PBS vs KU-60019	Mean±SD			p-value
	PBS (n = 3)	KU-60019 (n = 3)	PBS vs KU-60019
LVID;d (mm)	3.76±0.016	3.92±0.20	n.s
LVID;s (mm)	2.55±0.13	2.66±0.01	n.s
LVEDV (μl)	60.43±0.63	66.92±8.14	n.s
LVESV (μl)	23.47±2.91	26.09±2.22	n.s
Cardiac Output (ml/min)	20.8±1.42	22.35±3.62	n.s
Ejection Fraction (%)	61.16±4.90	60.84±2.94	n.s
Fractional Shortening (%)	32.25±3.42	32.08±2.16	n.s
Stroke Volume (μl)	36.97±3.03	40.83±6.43	n.s
Heart Rate (BPM)	563.00±9.85	547.00±8.72	n.s
Supplementary Fig 12b (2weeks) Carenβ-geo/β-geo; PBS vs KU-60019	Mean±SD			p-value
	PBS (n = 3)	KU-60019 (n = 3)	PBS vs KU-60019
LVID;d (mm)	4.59±0.14	4.31±0.19	n.s
LVID;s (mm)	3.93±0.081	3.54±0.14	<0.05
LVEDV (μl)	96.84±7.10	83.50±8.66	n.s
LVESV (μl)	67.15±3.28	52.19±5.00	<0.05
Cardiac Output (ml/min)	16.40±2.21	17.39±3.35	n.s
Ejection Fraction (%)	30.57±2.09	37.35±4.45	n.s
Fractional Shortening (%)	14.32±1.13	17.87±2.48	n.s
Stroke Volume (μl)	29.69±4.09	31.32±5.89	n.s
Heart Rate (BPM)	552.67±10.69	555.00±11.36	n.s
Supplementary Fig 12b (4weeks) Carenβ-geo/β-geo; PBS vs KU-60019	Mean±SD			p-value
	PBS (n = 3)	KU-60019 (n = 3)	PBS vs KU-60019
LVID;d (mm)	5.13±0.028	4.62±0.11	<0.01
LVID;s (mm)	4.76±0.14	4.07±0.11	<0.01
LVEDV (μl)	125.70±1.60	98.43±5.43	<0.01
LVESV (μl)	105.39±7.37	73.03±4.50	<0.01
Cardiac Output (ml/min)	11.33±3.46	14.15±0.42	n.s
Ejection Fraction (%)	16.20±4.79	25.82±0.75	<0.05
Fractional Shortening (%)	7.33±2.26	11.91±0.36	<0.05
Stroke Volume (μl)	21.31±5.78	25.40±1.13	n.s
Heart Rate (BPM)	555.67±13.05	557.33±12.86	n.s
Supplementary Fig 12b (6weeks) Carenβ-geo/β-geo; PBS vs KU-60019	Mean±SD			p-value
	PBS (n = 3)	KU-60019 (n = 3)	PBS vs KU-60019
LVID;d (mm)	5.18±0.11	4.87±0.043	<0.01
LVID;s (mm)	4.92±0.16	4.33±0.11	<0.01
LVEDV (μl)	128.43±6.17	111.22±2.29	<0.05
LVESV (μl)	113.85±8.87	84.68±4.95	<0.01
Cardiac Output (ml/min)	8.23±1.65	14.94±2.78	<0.05
Ejection Fraction (%)	11.43±2.67	23.86±4.21	<0.05
Fractional Shortening (%)	5.10±1.22	11.00±2.08	<0.05
Stroke Volume (μl)	14.58±2.87	26.54±4.77	<0.05
Heart Rate (BPM)	564.00±6.24	562.67±5.69	n.s
Supplementary Fig 13c WT vs CAG-fragmented Caren A	Mean±SD			p-value
	WT (n = 7)	Fragmented Caren A (n = 6)		WT TAC vs Fragmented Caren A Tg TAC
LVID;d (mm)	4.66±0.23	4.75±0.10	n.s
LVID;s (mm)	4.11±0.22	4.15±0.094	n.s
LVEDV (μl)	100.60±11.72	104.89±5.33	n.s
LVESV (μl)	74.96±9.41	76.48±4.09	n.s
Cardiac Output (ml/min)	14.33±1.57	15.68±0.80	n.s
Ejection Fraction (%)	25.52±2.07	27.09±0.90	n.s
Fractional Shortening (%)	11.77±1.03	12.58±0.45	n.s
Stroke Volume (μl)	25.63±3.25	28.40±1.62	n.s
Heart Rate (BPM)	560.57±13.94	552.17±7.69	n.s
Supplementary Fig 13d WT vs CAG-fragmented Caren B	Mean±SD			p-value
	WT (n = 6)	Fragmented Caren B (n = 6)		WT TAC vs Fragmented Caren B Tg TAC
LVID;d (mm)	4.68±0.20	4.62±0.22	n.s
LVID;s (mm)	4.10±0.20	4.02±0.17	n.s
LVEDV (μl)	101.48±10.09	98.71±11.28	n.s
LVESV (μl)	74.34±8.46	71.08±7.03	n.s
Cardiac Output (ml/min)	15.09±1.80	15.22±3.10	n.s
Ejection Fraction (%)	26.79±3.01	27.75±4.38	n.s
Fractional Shortening (%)	12.42±1.50	12.92±2.20	n.s
Stroke Volume (μl)	27.14±3.98	27.62±6.24	n.s
Heart Rate (BPM)	558.17±15.42	554.17±16.51	n.s
Supplementary Fig 13e WT vs CAG-fragmented Caren C	Mean±SD			p-value
	WT (n = 6)	Fragmented Caren C (n = 6)		WT TAC vs Fragmented Caren C Tg TAC
LVID;d (mm)	4.67±0.059	4.83±0.10	n.s
LVID;s (mm)	4.03±0.10	4.15±0.12	n.s
LVEDV (μl)	100.88±2.98	109.17±5.52	n.s
LVESV (μl)	71.27±4.28	76.62±3.66	n.s
Cardiac Output (ml/min)	16.44±1.63	17.97±1.99	n.s
Ejection Fraction (%)	29.38±3.10	29.83±3.01	n.s
Fractional Shortening (%)	13.75±1.59	14.02±1.54	n.s
Stroke Volume (μl)	29.61±2.91	32.56±3.66	n.s
Heart Rate (BPM)	555.33±9.91	552.17±14.92	n.s
Supplementary Fig 13f WT vs CAG-fragmented Caren D	Mean±SD			p-value
	WT (n = 6)	Fragmented Caren D (n = 7)		WT TAC vs Fragmented Caren D Tg TAC
LVID;d (mm)	4.82±0.17	4.57±0.14	n.s
LVID;s (mm)	4.09±0.22	3.81±0.20	n.s
LVEDV (μl)	108.72±8.80	96.06±7.06	n.s
LVESV (μl)	74.01±9.12	62.80±7.92	n.s
Cardiac Output (ml/min)	19.08±2.81	18.41±2.15	n.s
Ejection Fraction (%)	32.01±5.49	34.76±5.35	n.s
Fractional Shortening (%)	15.20±2.95	16.58±2.88	n.s
Stroke Volume (μl)	34.71±5.77	33.26±4.78	n.s
Heart Rate (BPM)	551.50±13.40	555.57±16.93	n.s
Supplementary Fig 13g WT vs CAG-fragmented Caren E	Mean±SD			p-value
	WT (n = 7)	Fragmented Caren E (n = 6)		WT TAC vs Fragmented Caren E Tg TAC
LVID;d (mm)	4.95±0.20	4.91±0.14	n.s
LVID;s (mm)	4.27±0.17	4.24±0.12	n.s
LVEDV (μl)	116.01±10.81	113.24±7.41	n.s
LVESV (μl)	81.86±7.61	80.53±5.26	n.s
Cardiac Output (ml/min)	18.83±1.56	18.01±1.73	n.s
Ejection Fraction (%)	29.43±0.87	28.85±2.01	n.s
Fractional Shortening (%)	13.82±0.46	13.52±1.04	n.s
Stroke Volume (μl)	34.15±3.41	32.70±3.49	n.s
Heart Rate (BPM)	552.43±13.47	551.50±13.87	n.s
