# Supplementary material for: The lncRNA Caren antagonizes heart failure by inactivating DNA damage response and activating mitochondrial biogenesis
Source: Nat Commun. 2021 May 5;12:2529. doi: 10.1038/s41467-021-22735-7 (PMC8099897; doi:10.1038/s41467-021-22735-7)
Supplement: Supplementary file 6 — Source Data [file 41467_2021_22735_MOESM6_ESM.xlsx]

## Sheet: Fig1
	Fig1 f
		Myh6
		GFP(+)	1.06	0.979	0.961	1.02	1.06	1.07
		GFP(-)	0.00864	0.0101	0.00845	0.00793	0.00772	0.00663
		2500002B13Rik
		GFP(+)	1.1	0.954	0.938	0.976	1	1.02
		GFP(-)	0.0164	0.0173	0.0122	0.0159	0.0351	0.034
	Fig1 g
		Protein coding score
		GAPDH	ActB	aMHC	Xist	Bvht	Fendrr	Mhrt	Caren
		8.59206	10.2224	13.6803	0.416672	0.719827	0.521848	1.06021	-1.0688
	Fig1 h
		Caren
		Cytoplasm	1.437	1.48798	1.15828	0.852441	0.99193	0.972373
		Nucleus	0.005223	0.002715	0.003587	0.003981	0.003013	0.00564
		Rps18
		Cytoplasm	1.17422	1.06393	1.06393	0.983121	0.938975	0.775834
		Nucleus	0.115955	0.103017	0.084564	0.107874	0.067181	0.092721
		Hotair
		Cytoplasm	0.113	0.0817	0.0831	0.0821	0.135	0.0688
		Nucleus	0.869	1	0.872	1.1	1.15	1.01
	Fig1 i
		2M	0.881	0.672	0.993	0.972	1.28	1.23	0.969
		24M	0.536	0.315	0.442	0.385	0.388	0.587
		Vehicle	1.15947	1.15155	0.967516	0.826056	0.895406
		AngⅡ	0.691786	0.705871	0.633593	0.647379	0.406034
		Sham	0.99206	1.02331	0.953504	0.938444	1.09269
		TAC	0.701725	0.709823	0.512748	0.658189	0.622692	0.28071

## Sheet: Fig2
	Fig2 b
		LVDd
		WT Sham	3.63846	3.63846	3.52564	3.8641	3.8641	3.49744	3.97692
		Carenβ-geo/β-geo Sham	3.52564	3.69487	3.75128	3.80769	3.56795	3.80769	3.63846
		WT TAC	4.65385	4.82308	4.59744	4.65385	4.71026	4.56923	4.45641
		Carenβ-geo/β-geo TAC	5.38718	5.64103	5.07692	5.04872	5.02051	5.07692	4.79487
		LVDs
		WT Sham	2.36923	2.39744	2.48205	2.59487	2.56667	2.31282	2.79231
		Carenβ-geo/β-geo Sham	2.53846	2.48205	2.51026	2.65128	2.51026	2.48205	2.39744
		WT TAC	4.03333	4.17436	3.89231	4.03333	4.06154	4.03333	3.89231
		Carenβ-geo/β-geo TAC	5.21795	5.33077	4.71026	4.79487	4.85128	4.76667	4.51282
		%FS
		WT Sham	34.8837	34.1085	29.6	32.8467	33.5766	33.871	29.7872
		Carenβ-geo/β-geo Sham	28	32.8244	33.0827	30.3704	29.6443	34.8148	34.1085
		WT TAC	13.3333	13.4503	15.3374	13.3333	13.7725	11.7284	12.6582
		Carenβ-geo/β-geo TAC	3.14135	5.50001	7.22223	5.02793	3.37079	6.1111	5.88235
	Fig2 d
		BW
		WT Sham	26.87	27.71	24.82	25.74	26.66	27.33	26.32
		Carenβ-geo/β-geo Sham	26.37	26.53	25.92	27.11	28.11	27.65	27.99
		WT TAC	25.21	27.38	26.11	25.93	23.76	27.49	26.43
		Carenβ-geo/β-geo TAC	26.21	27.23	27.11	28.91	28.61	25.82	26.91	25.21
		HW/BW
		WT Sham	4.779	4.659	4.601	4.833	5.191	4.541	4.981
		Carenβ-geo/β-geo Sham	4.68	4.757	5.756	4.847	5.098	4.698	5.395
		WT TAC	8.255	8.359	7.442	7.563	7.904	8.188	8.449
		Carenβ-geo/β-geo TAC	11.538	11.664	11.276	12.006	9.297	12.053	12.553	11.71
		LW/BW
		WT Sham	5.75	5.817	6.334	5.664	6.107	5.935	5.961
		Carenβ-geo/β-geo Sham	6.06	6.257	6.91	5.898	5.333	5.429	5.841
		WT TAC	8.936	9.118	8.747	9.207	9.83	10.182	10.133
		Carenβ-geo/β-geo TAC	13.918	19.982	17.529	20.048	9.343	11.019	8.907	10.781
	Fig2 f
		Cell size
		WT Sham	267.655	290.573	264.26	178.814	208.239	222.386	133.827	211.634	237.381	203.429	233.703	235.684	187.868	194.941	298.495	200.6	202.297	185.604	190.131	220.971	184.473	199.751	186.453	184.19	199.468	173.721	171.741	218.142	155.896	215.878	212.766	109.778	152.501	206.258	131.564	136.657	140.335	145.428	186.736	241.908	215.029	192.395	129.301	171.741	216.161	202.863	211.917
		Carenβ-geo/β-geo Sham	310.378	281.519	217.293	110.91	177.116	152.501	284.065	116.852	136.94	179.097	179.946	140.901	168.628	204.844	199.468	209.654	141.184	138.355	257.187	210.22	283.499	281.802	185.887	158.726	163.536	182.209	206.824	216.161	236.249	498.246	325.091	177.965	185.038	278.69	183.058	253.225	283.216	257.752	189.282	221.537	218.425	251.245	212.2	181.36	258.318	172.589	229.176
		WT TAC	433.737	464.011	462.313	505.602	418.741	278.124	428.927	627.264	515.788	383.375	561.34	456.938	520.315	430.342	483.533	400.068	396.956	440.245	501.075	394.692	557.379	351.12	399.219	441.093	530.5	442.791	364.418	384.507	432.605	383.375	402.048	473.065	353.667	422.42	538.422	409.405	343.481	395.824	532.764	492.587	487.494	453.542	512.11	352.818	363.57	438.264	538.139
		Carenβ-geo/β-geo TAC	694.602	1046.85	939.339	778.35	883.035	714.973	789.384	609.439	632.922	886.996	694.319	1032.14	758.827	594.443	580.579	671.684	742.134	1109.1	889.26	1026.48	675.645	868.323	920.1	729.402	774.389	864.928	742.417	616.512	579.165	971.028	581.428	456.655	1139.94	786.838	611.702	572.657	985.457	623.868	578.599	460.333	759.676	633.488	1118.72	567.282	1128.06	892.938	865.776
	Fig2 g
		Nppa
		WT Sham	0.989	0.89	1.15	0.684	1.1	1.49	0.692
		Carenβ-geo/β-geo Sham	2.18	1.13	1.06	0.669	0.374	1.13	0.458
		WT TAC	5.46	7.34	6.43	7.21	7.63	5.5	8.18
		Carenβ-geo/β-geo TAC	18.2	18.4	17.4	13.7	17	14.9	20.2
		Nppb
		WT Sham	0.995	1.05	1.37	1.12	1.32	0.868	0.273
		Carenβ-geo/β-geo Sham	1.12	1.8	1.34	0.724	0.367	1.32	0.624
		WT TAC	6.16	6.68	6.4	6.05	4.64	5.84	5.13
		Carenβ-geo/β-geo TAC	18.3	14.6	10.5	12.1	13.9	15.4	10.6
		Myh7
		WT Sham	1.7	1.02	0.72	0.633	0.692	1.17	1.06
		Carenβ-geo/β-geo Sham	5.32	4.34	4.23	0.932	2.57	1.6	1.53
		WT TAC	13.7	6.7	11.5	16.5	9.87	20.1	14.8
		Carenβ-geo/β-geo TAC	14.6	17.4	19.7	24.6	19.5	20.6	23.9
		Collagen1
		WT Sham	0.808	1.15	1.09	0.588	0.742	1.33	1.29
		Carenβ-geo/β-geo Sham	2.15	1.75	1.9	1.18	1.51	2.31	2.26
		WT TAC	4.1	3.11	3.19	3.91	3.58	4.15	4.42
		Carenβ-geo/β-geo TAC	6.36	4.92	11	7.82	9.47	7.3	9.19
		Ctgf
		WT Sham	0.955	0.879	0.96	1.16	0.895	1.48	0.667
		Carenβ-geo/β-geo Sham	1.02	2.11	1.59	1.17	0.768	0.379	1.06
		WT TAC	5.81	7.44	7.98	8.13	7.31	7.31	9.25
		Carenβ-geo/β-geo TAC	9.72	7.44	10.3	9.11	11.4	8.31	10.2
	Fig2 h	Survival time after TAC(days)	WT	Carenβ-geo/β-geo
		140		0
		140	0
		0	1
		140	0
		28		1
		140	0
		140		0
		140	0
		85	1
		140		0
		134		1
		83		1
		35		1
		140	0
		93		1
		128	1
		140	0
		125		1
		140	0
		38		1
					0'; survival
					1'; death
[truncated: 89 more columns]

## Sheet: Fig3
	Fig3 b
		LVDd
		WT Sham	3.92	3.92	3.95	3.78	3.78	3.75
		CAG-Caren Tg Sham	4.06	3.86	3.95	3.78	3.71	3.55
		WT TAC	4.96	5.28	4.68	4.57	4.4	4.46
		CAG-Caren Tg TAC	4.03	4.69	4.2	4.24	4.12	4.23
		LVDs
		WT Sham	2.68	2.67	2.62	2.62	2.64	2.61
		CAG-Caren Tg Sham	2.74	2.59	2.74	2.59	2.57	2.4
		WT TAC	4.37	4.01	4.15	4.03	3.89	3.92
		CAG-Caren Tg TAC	3.22	3.41	3.38	3.37	3.36	3.36
		%FS
		WT Sham	31.6547	32.0144	33.5714	30.597	30.2239	30.4511
		CAG-Caren Tg Sham	32.6389	32.8467	30.7143	31.3433	30.7985	32.5397
		WT TAC	11.9318	6.065	11.4458	11.7284	11.5384	12.0253
		CAG-Caren Tg TAC	20.2797	20.3947	19.4631	20.7087	18.4932	20.6667
	Fig3 d
		BW
		WT Sham	27.12	28.13	28.11	27.98	27.31	30.42	29.58
		CAG-Caren Tg Sham	27.01	27.56	27.91	27.33	28.34	30.21	29.28	28.57
		WT TAC	29.15	28.65	29.34	29.98	28.16	26.97
		CAG-Caren Tg TAC	27.48	29.11	27.61	29.15	26.76	28.58
		HW/BW
		WT Sham	5.14749	4.984	5.28993	4.87134	5.18491	4.714	4.67546
		CAG-Caren Tg Sham	5.09811	5.07257	5.10211	4.99451	5.04234	4.64416	4.78484	4.98425
		WT TAC	7.62607	7.73473	7.34833	7.95197	7.78054	6.90026
		CAG-Caren Tg TAC	6.52475	6.65064	6.60268	6.25729	5.66517	5.86424
		LW/BW
		WT Sham	5.87758	6.08247	5.99787	5.85776	5.83669	5.32873	5.36173
		CAG-Caren Tg Sham	5.95705	6.04862	6.13042	5.83608	5.83627	5.56438	5.43716	5.48827
		WT TAC	8.58319	7.26004	7.01772	7.19146	8.28125	7.92733
		CAG-Caren Tg TAC	6.55022	6.11817	6.78015	6.83019	6.34155	5.95521
	Fig3 f
		Cell size
		WT Sham	177	236	203	173	136	209	169	147	216	178	145	146	254	167	195	147	192	205	211	203	240	199	193	208	175	178	144	165	149	176	174	176	189	164	156	199	192	246	197	199	199	151	142	166	149	179	168
		CAG-Caren Tg Sham	141	156	126	149	142	165	177	152	121	132	151	149	169	224	209	165	169	116	185	171	157	195	176	172	176	185	151	219	199	184	195	158	148	130	150	171	169	154	194	182	182	140	207	156	177	218	155
		WT TAC	647	512	662	554	578	709	551	589	473	661	566	575	385	556	722	580	604	599	720	623	606	660	628	664	553	658	582	580	501	534	570	637	631	605	549	468	604	706	652	542	630	737	523	697	678	557	518
		CAG-Caren Tg TAC	459	439	394	322	281	404	316	368	407	520	422	501	283.429	294.767	331.598	205.446	253.44	298.022	312.981	280.332	409.773	289.553	223.765	314.398	247.963	254.665	286.194	342.096	307.067	394.586	282.939	335.185	267.857	248.838	372.277	272.704	465.22	310.934	243.257	386.292	403.142	287.681	239.04	244.062	277.725	344.51	335.307
	Fig3 g
		NPPA
		WT Sham	0.417644	0.757766	0.796541	1.48269	1.12902	1.41634
		CAG-Caren Tg Sham	1.69153	1.02687	0.737403	0.65085	0.77102	1.21605	1.25709	1.01122
		WT TAC	4.01836	5.05316	4.67212	4.88482	7.49897	6.23363
		CAG-Caren Tg TAC	2.75246	2.24744	1.44098	2.20741	1.55526	3.30161
		NPPB
		WT Sham	1.11929	0.938982	1.0765	1.11323	1.0297	0.722303
		CAG-Caren Tg Sham	2.11281	1.98395	1.73373	1.33147	1.31044	0.957729	1.60562	1.39972
		WT TAC	8.94484	6.95704	8.43485	8.11899	12.0209	11.6298
		CAG-Caren Tg TAC	4.92418	5.07792	3.82592	4.95644	3.81538	2.06051
		Myh7
		WT Sham	0.645101	1.36646	0.427961	0.801857	1.45176	1.30686
		CAG-Caren Tg Sham	1.58335	1.08505	0.776931	1.06172	0.891672	2.04768	1.71532	1.34572
		WT TAC	18.93	9.38584	10.1321	16.87	10.3639	14.2918
		CAG-Caren Tg TAC	8.97972	4.56511	3.41719	8.59087	3.40351	5.56375
		Collagen1
		WT Sham	0.674547	1.08962	0.986577	1.47607	0.828117	0.945073
		CAG-Caren Tg Sham	1.33383	1.31642	1.21089	1.1077	0.880703	1.06106	1.14665	0.960618
		WT TAC	3.40258	3.29791	3.20394	2.56348	3.84211	4.41239
		CAG-Caren Tg TAC	2.40789	1.84955	1.55677	1.53123	1.52607	1.44646
		Ctgf
		WT Sham	0.636064	1.04825	0.72861	1.14846	1.37382	1.06479
		CAG-Caren Tg Sham	1.26262	0.986814	1.51125	1.04186	1.48322	1.28567	1.18596	1.45673
		WT TAC	8.40503	7.17634	5.69518	8.79575	9.52455	7.91181
		CAG-Caren Tg TAC	3.78881	2.99534	2.64849	3.86012	2.28668	3.56479
[truncated: 84 more columns]

## Sheet: Fig4
	Fig4 b
			Pgc1a	Nrf1	Nrf2	Ppar a	Tfam	Sirt1	p53	Park2
		WT	0.944821	1.05362	1.09277	1.33409	1.09804	1.05157	1.12669	0.919684
			0.796654	0.860361	1.12279	1.15021	0.920252	0.633232	1.09851	0.942237
			0.953262	1.07285	0.883176	0.664216	0.980144	1.11865	0.8969	1.34701
			0.84618	1.26941	0.947743	0.652075	0.915819	1.28481	1.06018	0.797749
			1.11084	0.857053	0.82612	1.12075	0.924274	0.902367	0.974557	1.03876
			1.34824	0.886709	1.1274	1.07866	0.957246	1.00938	0.843153	0.954559
		CAG-Caren Tg	0.90406	1.01346	0.863445	0.643101	1.18437	0.931807	0.798167	0.56167
			0.945939	1.0013	1.42789	0.817095	1.24124	0.990586	1.01974	0.908744
			0.977992	1.40159	1.19809	0.866915	1.29786	1.31593	0.927487	1.28641
			1.20337	1.21745	1.29254	0.712974	1.26054	1.25724	0.838554	1.01682
			1.01365	0.795459	1.15	0.475018	1.82089	1.19699	0.522801	0.470676
			0.760091	0.905892	1.43975	0.427086	1.61464	1.44078	0.51321	0.363479
	Fig4 c
			Nd6	Nd4	As9	Cytb	Cytc	Cox1	Cox2	Cox3	Cox4	ATPase6	ATP5a1	ATP5b
		WT	0.980412	1.11485	0.967536	1.1505	1.18739	1.16136	1.08464	1.19055	1.01433	1.18572	1.0797	1.0157
			0.960068	0.794627	0.773985	0.736157	0.843796	0.810981	0.718974	0.799768	0.69242	0.691991	0.720211	0.737635
			1.27838	1.48366	2.32505	1.59219	1.31215	1.44701	1.60203	1.51348	1.65733	1.58712	1.61736	1.55709
			1.17107	1.14838	0.786106	1.10007	1.29999	1.16618	1.14756	1.18363	1.19547	1.16936	1.15497	1.19778
			0.838794	0.814876	0.696618	0.812289	0.879709	0.816147	0.811226	0.737791	0.841993	0.785021	0.80708	0.824782
			0.771283	0.6436	0.450708	0.608786	0.476963	0.598319	0.63556	0.574778	0.598452	0.580783	0.620675	0.667018
		CAG-Caren Tg	0.772769	1.04977	0.700255	1.00717	1.22757	0.967478	1.07794	0.991478	1.03907	1.00896	0.920994	1.11445
			1.03009	1.2461	1.13559	1.20225	1.51595	1.08717	1.10963	1.04439	1.20576	1.08669	1.34033	1.26223
			1.28424	1.52616	1.43193	1.54303	1.61161	1.3513	1.56806	1.5386	1.71804	1.5349	1.74451	1.7281
			1.53981	1.75113	1.95588	1.81863	1.8785	1.42732	1.6824	1.70605	1.83769	1.63855	1.92081	1.86922
			1.74803	2.29878	2.05622	2.19244	2.37852	1.38981	2.04059	1.89454	2.15622	2.03404	2.07952	1.79018
			1.28672	1.39709	1.89653	1.39464	1.52933	0.997949	1.34542	1.19915	1.39146	1.31931	1.2015	1.17755
	Fig4 d
			NDUF						SDHB						UQCRC2						MTCO1						ATP5
		WT	0.999555	1.22442	1.02414	1.33543	0.689556	0.726898	0.782437	1.22577	0.963744	0.893601	1.06259	1.07185	0.749774	1.05739	1.07556	1.1072	1.02979	0.980286	0.862525	1.22976	0.909365	0.976385	1.02773	0.994228	1.0456	1.1418	1.05687	0.722819	1.07163	0.96128
		CAG-Caren Tg	1.49416	1.46007	1.64168	1.44327	1.756	1.92993	1.79076	1.73873	1.57154	1.43547	1.22673	1.15226	2.30013	2.41775	1.9788	1.5929	1.58732	1.81064	2.79519	2.74528	2.93328	2.38796	2.33966	2.28383	1.70984	2.04093	2.16181	1.44723	1.17535	1.36333
	Fig4 e
		WT	0.531684	0.466185	0.911054	1.37041	1.09534	1.62533
		CAG-Caren Tg	2.21188	1.61151	1.73597	1.70728	1.4653	1.62586
	Fig4 g
		WT	0.858948	1.22126	1.18122	1.02211	1.01344	0.703009
		CAG-Caren Tg	1.75804	1.4315	1.30846	1.37658	1.28416	1.29062

## Sheet: Fig5
	Fig5 b
												WT	1.19045	1.22923	1.11572	0.539504	0.899306	1.0258
												Carenβ-geo/β-geo	1.51121	2.30868	2.19758	2.13026	2.45963	2.13695
	Fig5 c
												WT	0.716435	1.51332	0.635496	0.675358	1.33117	1.12822
												CAG-Caren Tg	0.394316	0.122048	0.18805	0.734255	0.291984	0.166538
	Fig5 d
		WT	1.0637	0.820017	1.15231	1.13827	0.889932	0.916595	1.01918
		Carenβ-geo/β-geo	0.749714	0.83552	0.860972	1.04732	0.847221	1.27941	0.833189
		WT	1.0083	1.2526	1.01208	0.895187	0.916498	0.915334
		CAG-Caren Tg	1.08222	0.841725	0.871685	0.994429	0.910718	0.708912
	Fig5 e
		Control	1.044	0.956	1.018	0.982	0.99	1.01	0.891	1.109
		Sence-Caren	0.477	0.543	0.428	0.602	0.778	0.738	0.696	0.5
		Antisense-Caren	0.906	0.729	0.786	0.797	0.949	0.917	1.35	0.947
	Fig5 f
		cell lysate(Caren)	cell lysate(LacZ)	total RNA(Caren)	total RNA(LacZ)
		1.0737	0.0568	0.4125	0.1643
		1.0458	0.0542	0.4264	0.2095
		0.9792	0.0508	0.4612	0.2014
		0.9988	0.0378	0.4316	0.2082
		0.9169	0.0489	0.4232	0.2569
		0.9856	0.0387	0.4492	0.2533
	Fig5 g
		Hint1 RAP	DSG-FA crosslinking (–)	0.841263	1.15874	1
		Hint1 RAP	DSG-FA crosslinking (+)	2.40327	2.17811	1.97932
		LacZ RAP	DSG-FA crosslinking (+)	n.d	n.d	n.d

## Sheet: Fig6
	Fig6 a
		Sham	1.02869	0.971312	1.0679	0.889331	1.09027	0.952503	1.00761	0.992391
		2W	1.2059	1.82986	1.7026	1.23696	1.49021	1.37706
		4W	1.58164	2.55365	1.84241	1.31033	1.80879	1.58311
		8W	2.58724	1.68483	1.68773	1.75774	2.43052	2.18619
	Fig6 b
	Fig6 d
		Mock	1.09271	1.03436	0.984425	0.888504
		Hint1	0.823982	0.844646	0.808137	0.880356
	Fig6 e
		Mock	1.07392	1.01657	0.999657	0.90986
		Hint1	1.05617	0.992583	0.999543	1.06454
	Fig6 f
		Mock											Hint1
		Time (min)	OCR (pmol/min/10^4 cells)										Time (min)	OCR (pmol/min/10^4 cells)
		1.3793	120.675	129.577	116.733	120.405	141.076	125.344	106.418				1.3793	98.2562	104.579	106.519	105.096	112.342	102.966	99.4471
		9.93956	118.959	126.787	114.884	116.574	136.763	122.103	104.518				9.93956	96.8857	102.519	103.888	103.67	108.811	99.5821	97.4499
		18.4723	118.312	128.95	118.339	118.767	138.689	119.545	102.766				18.4723	95.3872	101.005	105.114	103.645	109.469	99.4985	97.0384
		27.1115	53.62	63.0267	58.7037	58.0031	66.1348	56.7224	49.0277				27.1115	45.1607	47.2202	49.1583	48.8373	51.5104	47.344	44.9408
		35.6723	55.2329	62.9837	61.4883	60.3771	69.693	58.9726	49.8438				35.6723	47.3808	49.4858	51.0375	50.8976	52.969	48.2891	44.9297
		44.2256	54.902	62.9716	61.3218	59.6242	68.4604	58.5891	49.672				44.2256	47.4049	48.7812	50.6802	49.8874	52.723	47.4781	45.7284
		52.8942	215.861	247.882	218.056	218.428	234.929	188.007	180.044				52.8942	187.296	201.32	169.452	164.216	179.735	173.709	140.312
		61.4371	225.977	261.39	228.652	233.812	240.327	244.118	194.37				61.4371	198.195	207.643	182.781	170.172	189.655	178.739	152.876
		69.9945	242.859	275.07	241.511	246.675	256.042	258.998	205.568				69.9945	208.625	218.083	193.583	183.715	198.73	190.002	166.307
		78.6247	25.6526	37.4669	32.7242	44.6234	44.2518	37.1294	33.321				78.6247	24.2659	26.6111	30.3925	30.0603	33.5014	27.8453	26.1286
		87.1743	29.4124	40.59	35.7553	45.0674	44.3331	39.8234	34.8758				87.1743	28.5763	30.0705	31.739	32.9992	35.2868	30.303	28.899
		95.742	30.2411	39.822	35.0074	42.3417	41.7679	38.2591	33.7211				95.742	28.2143	30.4632	30.1913	32.4511	34.1509	30.0718	27.615
	Fig6 g
		Besal respiration
		Mock	92.66	91.48	85.61	74.14	94.44	82.42	69.45
		Hint1	71.12	74.39	74.72	73.58	75.97	71.65	70.91
		Maximal respiration
		Mock	217.206	237.603	208.787	202.052	211.79	221.868	172.247
		Hint1	184.359	191.472	163.191	153.655	165.229	162.156	140.178
		ATP production
		Mock	64.6919	65.9228	59.6348	60.7643	72.5543	62.8227	53.7385
		Hint1	50.2264	53.7847	55.9559	54.8077	57.9588	52.1546	52.0977
		Spare respiratory capacity
		Mock	124.547	146.12	123.172	127.908	117.353	139.452	102.801
		Hint1	113.237	117.078	88.4692	80.0699	89.2609	90.5031	69.2684
		Proton leak
		Mock	27.9674	25.5598	25.9795	13.3797	21.883	19.5931	15.7068
		Hint1	20.8948	20.6092	18.7658	18.777	18.009	19.4986	18.8122
		Non-mitochondrial respiration
		Mock	25.6526	37.4669	32.7242	44.6234	44.2518	37.1294	33.321
		Hint1	24.2659	26.6111	30.3925	30.0603	33.5014	27.8453	26.1286

## Sheet: Fig7
	Fig7 b
		LVDd
		WT Sham	3.77949	3.10256	3.94872	3.77949	3.77949	4.00513
		Hint1+/- Sham	3.8359	3.97692	4.03333	4.00513	3.92051	3.8359
		WT TAC	5.06154	4.9641	4.92051	4.71026
		Hint1+/- TAC	3.97692	3.92051	4.45641	4.34359	4.03333	4.34359
		LVDs
		WT Sham	2.51966	2.14359	2.7359	2.7359	2.48205	2.7641
		Hint1+/- Sham	2.65128	2.7359	2.82051	2.56667	2.58077	2.53846
		WT TAC	4.31282	4.41282	4.48461	4.03333
		Hint1+/- TAC	3.01795	3.01795	3.69487	3.63846	3.35641	3.49744
		%FS
		WT Sham	33.3333	30.9091	30.7143	27.612	34.3284	30.9859
		Hint1+/- Sham	30.8823	31.2057	30.0699	35.9155	34.1727	33.8235
		WT TAC	14.5683	14.0909	13.6742	15.3713
		Hint1+/- TAC	22.1135	21.0216	17.0886	16.2338	16.7832	19.4805
	Fig7 d
		BW
		WT Sham	27.85	28.46	29.72	29.05	28.57	27.5
		Hint1+/- Sham	30.33	27.84	31.31	27.07	28.76	28.01
		WT TAC	29.93	28.86	27.34	28.55
		Hint1+/- TAC	27.62	26.81	30.44	30.41	29.31	27.59
		HW/BW
		WT Sham	5.06643	4.56079	4.55922	4.81928	4.85124	5.90909
		Hint1+/- Sham	5.10056	4.70905	4.53849	5.23088	5.03825	5.29811
		WT TAC	8.07217	9.17533	8.95391	8.37478
		Hint1+/- TAC	6.6727	7.12048	6.40933	6.69845	6.35619	6.88293
		LW/BW
		WT Sham	5.10056	4.70905	4.53849	6.7898	6.76982	6.72617
		Hint1+/- Sham	5.10056	4.70905	4.53849	5.23088	5.03825	5.29811
		WT TAC	7.99532	9.08524	9.76957	8.74606
		Hint1+/- TAC	7.67922	7.6837	6.63929	6.56363	6.77926	8.09714
	Fig7 f
		Cell size
		WT Sham	165	180	183	185	188	190	192	197	199	199	202	204	208	211	214	215	219	219	220	229	229	230	231	232	232	234	238	246	251	251	252	252	253	256	257	259	264	264	265	265	268	269	271	273	274	275	277
		Hint1+/- Sham	143	147	157	165	174	176	176	178	178	178	181	184	184	186	190	190	194	194	198	201	201	202	206	208	210	210	212	212	213	215	216	221	222	223	223	223	224	226	227	229	231	232	233	233	234	235	235
		WT TAC	557	614	651	591	725	568	608	685	636	556	508	624	562	621	675	556	628	641	663	527	621	683	571	548	605	499	691	707	594	630	542	484	700	555	517	643	687	521	600	637	683	632	716	598	741	619	507
		Hint1+/- TAC	383	321	419	417	359	299	478	507	438	424	486	392	465	470	391	473	381	363	351	383	469	439	334	399	347	319	335	371	479	363	379	420	378	436	470	510	408	380	420	476	471	308	359	521	437	375	542
	Fig7 g
		Nppa
		WT Sham	1.10883	1.64346	0.778322	1.00517	0.926121	0.538099
		Hint1+/- Sham	1.32991	0.544707	0.600619	0.893724	0.628821	0.4815
		WT TAC	2.9874	4.35609	5.3994	4.77505
		Hint1+/- TAC	3.26708	2.31077	1.73909	1.53266	1.90878	1.93752
		Nppb
		WT Sham	1.06869	0.849199	0.810589	1.05043	1.21837	1.00272
		Hint1+/- Sham	1.28721	0.882395	1.16055	0.972361	1.15746	0.683135
		WT TAC	2.91464	4.63623	3.62567	3.36182
		Hint1+/- TAC	1.75051	1.51222	1.25563	2.17469	0.847623	1.55389
		Myh7
		WT Sham	1.2909	1.0638	1.46239	0.645302	1.03424	0.50337
		Hint1+/- Sham	1.10295	1.02003	1.31636	0.582744	0.461368	0.423934
		WT TAC	6.55023	6.16664	4.55269	6.16316
		Hint1+/- TAC	2.56393	2.31818	2.92787	2.78971	1.44784	1.96375
		Collagen1
		WT Sham	0.970735	0.892771	1.03718	1.02459	1.07473	1.00211
		Hint1+/- Sham	1.05207	1.04625	1.06311	0.914581	0.948285	0.831017
		WT TAC	1.52208	1.35577	3.67252	1.37204
		Hint1+/- TAC	0.92197	0.839471	0.809305	1.1077	0.90889	0.658576
		Ctgf
		WT Sham	0.935687	0.625191	1.03344	1.02311	1.29592	1.08665
		Hint1+/- Sham	1.10859	1.6544	1.40127	0.537493	0.884797	0.594811
		WT TAC	2.44869	4.04299	2.7422	2.25202
		Hint1+/- TAC	1.009	0.891334	0.721443	1.36981	0.744165	0.750181
	Fig7 h
		WT	1.20877	1.01466	1.17459	0.781011	0.713518	1.10745
		Hint1+/-	0.202286	0.221266	0.164411	0.200224	0.307694	0.391043
[truncated: 70 more columns]

## Sheet: Fig8
	Fig8 a
		AAV6-GFP	0.860461	0.991256	1.37789	0.780578	0.989816
		AAV6-Caren	19.2244	16.1364	28.7745	24.1539	22.8855	17.671
	Fig8 b
		AAV6-GFP	0.956981	1.06932	0.930674	1.18194	0.861081
		AAV6-Caren	0.343602	0.738284	0.516175	0.482784	0.608993	0.252558
	Fig8 d
			PBS												AAV6-GFP											AAV6-Caren
		Pre	20.7143	36.3636	28.4672	26.9504	29.7297	26.1905	27.4074	24.1611	27.972	27.6423	31.1111	28.4615	30.0752	31.5789	34.058	33.0882	29.2857	34.1085	30.8333	28.4722	28.5714	27.972	19.7183	25.9842	30.2631	28.9855	34.2857	28.0822	30.6452	23.5714	26.8116	30.3571	28.3464
		1W	23.741	12.3188	23.0769	23.2877	22.6028	24.1611	16.6667	20.8633	17.1642	16	15.493	18.5185	23.9131	21.1382	20.5479	19.5804	19.4444	23.2877	17.0213	20.7143	16.6667	19.863	16.3121	24.2857	18.0555	20.4225	21.5278	21.831	19.1489	17.6871	22.2222	17.6056	19.7279
		2W	21.875	21.5278	19.7279	20.4819	13.5802	19.8675	13.6986	22.069	23.0263	19.0476	18.3674	18.8811	20.5479	23.6842	20.4724	17.1429	10.7595	15.8621	23.4899	21.1538	13.7255	21.4765	20.2614	21.5278	20	23.841	20.8333	20.6667	17.5	26.2069	20	21.8978	18.4397
		3W	20.5714	19.0141	17.3333	16.4634	12.2699	15.9509	14.4737	22.9814	20.7101	9.63855	17.5	18.9189	23.2877	23.4899	17.7305	18.3099	6.66666	13.4228	15.0327	16.7742	16.9697	22.6028	15.3846	15.015	25.1799	18.6207	29.1971	23.0263	18.9543	26.2411	22.2973	20.2899	18.1208
		4W	12.1387	16	20.3704	5.20231	10.5882	14.881	13.4969	17.3077	10.2564	15.4321	14.375	15.2318	18.75	17.9487	16.6667	20	7.40742	15.9509	14.7436	13.8365	9.7561	15.0327	16.129	22.8758	21.4765	16.1074	20.1342	19.0476	14.5833	20.6897	19.8675	19.084	19.4631
		6W	10.5263	12.4183	15.3846	16.8478	10.7143	17.9012	9.60452	9.375	4.63576	13.75	11.5151	12.9032	15.0289	14.5251	12.5	18.7051	12.5714	14.2857	14.5455	10.8974	5.4878	14.557	14.0127	17.9641	20.1342	14.7651	28.6713	19.8675	12.4183	20.2614	16.9935	21.4815	16.9811
		8W	9.35672	21.7105	16.4103	7.44188	5.44555	12.8866	8.95522	12.8866	11.9403	12.0773	11.5151	9.88371	11.5854	13.3333	14.9068	25.7862	8.16326	15.1685	14.2857	8.37696	9.27835	8.47458	10.3093	13.6905	19.2308	16.6667	20.8758	18.75	18.1347	20.2892	17.341	19.9302	16.1111
	Fig8 f
		LVDd
		Sham	4.26	4.03	3.95	3.92	3.92
		PBS	5.06	4.82	4.29	4.77	5.26	4.2	4.94	4.74	4.91	4.74	4.91	4.65
		AAV6-GFP	4.63	4.65	4.54	4.48	4.79	4.35	4.79	4.67	4.74	4.33	4.74
		AAV6-Caren	4.44	4.4	4.4	4.32	4.3	4.72	4.06	4.23	4.2	4.4
		LVDs
		Sham	3.1	2.93	2.71	2.74	2.74
		PBS	4.67	3.98	3.79	3.98	4.86	3.36	4.13	4.13	4.37	4.33	4.45	4.12
		AAV6-GFP	4.09	4.03	3.86	3.33	4.4	3.69	4.11	4.28	4.3	3.96	4.25
		AAV6-Caren	4.09	3.55	3.67	3.33	3.5	3.86	3.15	3.5	3.32	3.69
		%FS
		Sham	27.15	27.27	31.43	30.22	30.22
		PBS	7.70751	17.4274	11.655	16.5618	7.60456	20	16.3968	12.8692	10.998	8.64979	9.36863	11.3979
		AAV6-GFP	11.59	13.33	14.91	10.31	8.16	15.17	14.29	8.38	9.28	8.47	17.79
		AAV6-Caren	13.69	19.23	16.67	20.88	18.75	18.13	20.29	17.34	19.93	16.11

## Sheet: Fig9
	Fig9 b
		BW
		Sham	28.95	29.98	28.63	28.46	28.78
		PBS	29.71	28.82	28.99	26.48	30.64	29.61	29.89	30.07	30.13	29.75	27.31	28.33
		AAV6-GFP	27.34	29.01	28.68	27.25	28.83	29.55	26.64	27.14	29.88	29.79	28.77
		AAV6-Caren	30.16	27.01	28.49	28.48	28.17	29.89	28.66	30.68	28.16	28.83
		HW/BW
		Sham	5.27807	5.14343	4.70835	5.56922	5.14941
		PBS	9.82161	8.22693	7.85788	10.3814	8.59661	8.37893	8.07628	7.85833	7.93893	8.30924	9.56792	8.34804
		AAV6-GFP	7.65545	8.26611	7.88006	8.41468	10.0867	7.94924	8.25075	8.3972	8.15261	7.8147	7.91797
		AAV6-Caren	6.15716	6.52351	6.64093	6.03582	7.1814	5.95852	7.49128	6.05932	6.36719	6.99965
		LW/BW
		Sham	5.21244	5.63376	5.32309	6.14195	5.63238
		PBS	8.79165	9.86121	7.99586	8.14955	9.08616	7.18338	7.46738	6.69105	6.95652	9.53613	11.8125	9.01165
		AAV6-GFP	7.79444	7.87659	8.4205	8.04037	9.05654	7.74619	9.26426	7.29919	7.37952	6.91843	8.62009
		AAV6-Caren	5.44098	6.08664	6.03721	5.34761	6.54952	6.00201	6.17586	5.95502	5.72443	6.16025
	Fig9 d
		Sham	216	227	321	263	285	254	292	257	286	275	223	259	304	326	300	237	258	229	270	258	265	286	200	369	199	242	255	263	197	277	308	183	237	266	230	232	189	199	235	236	236	274	317	280	273	232	305
		PBS	496	494	564	525	526	714	652	540	748	685	722	761	543	484	688	696	628	631	738	591	638	674	547	731	567	644	633	564	483	516	444	673	527	535	590	785	621	586	614	586	476	521	534	530	515	494	454
		AAV6-GFP	484.9	708.5	510.9	497.9	423.8	559	754	530.4	547.3	484.9	495.3	487.5	542.1	828.1	592.8	510.9	544.7	497.9	633	605.8	774.8	592.8	642.2	708.5	664.3	809.9	582.4	561.6	609.7	608.4	516.1	673.4	560.3	778.7	664.3	633.1	598	699.4	703.3	687.7	657.8	604.5	824.2	716.3	565.5	639.6	713.7
		AAV6-Caren	337	294	292	411	407	310	299	240	266	216	296	359	336	327	345	434	344	311	427	404	318	429	226	311	402	371	367	469	487	459	300	235	255	303	302	362	258	295	260	273	257	245	307	233	292	291	326
	Fig9 e
		NPPA
		Sham	0.897695	0.797761	0.518908	0.757395	2.02824
		PBS	7.50281	7.6157	11.5659	5.18897	7.8195	10.5649	9.78108	9.58497	15.8375	16.4981	7.77018	6.61203
		AAV6-GFP	6.90843	11.5609	16.8592	7.77804	10.8746	16.9626	10.1264	10.8218	14.9124	8.97086	12.7534
		AAV6-Caren	1.52357	1.972	2.11315	1.53158	2.49587	4.18572	1.66802	3.9596	3.3464	1.76345
		NPPB
		Sham	1.19337	0.962604	1.06823	0.740062	1.03573
		PBS	8.17421	6.7385	8.8331	6.91392	4.68565	7.86792	4.29732	5.3043	9.14243	4.28621	3.81369	8.46765
		AAV6-GFP	4.24396	5.77472	7.16886	7.5998	4.89891	10.2995	3.5907	4.37583	7.18049	6.71926	7.07819
		AAV6-Caren	2.94799	4.39147	4.01265	2.89821	2.63332	2.14535	3.6066	4.24548	2.53112	3.43516
		Myh7
		Sham	1.54421	0.745713	1.33644	0.267773	1.10587
		PBS	15.3613	18.2148	16.5289	26.4578	10.0056	20.6196	20.3232	30.8478	8.2966	19.8052	13.6084	11.9899
		AAV6-GFP	18.7217	16.0871	10.0821	24.2766	18.6117	11.1983	11.3458	10.3795	10.0821	4.74374	14.577
		AAV6-Caren	5.83862	3.06429	3.95748	3.95538	4.26738	7.04934	5.52355	3.31129	2.21066	4.15705
		Collagen1
		Sham	1.23249	0.916794	0.793608	0.850259	1.20685
		PBS	2.29518	1.86889	2.03422	3.33233	1.9808	2.46085	2.54985	2.71543	3.37859	3.08482	2.02374	2.42486
		AAV6-GFP	2.36322	1.71666	2.69676	2.21348	2.67669	1.69424	2.03521	1.52385	1.65939	3.42744	1.52385
		AAV6-Caren	0.800912	1.2595	1.44035	1.25715	0.991935	2.18993	1.35342	2.30285	1.8819	1.96387
		Ctgf
		Sham	1.17241	1.04897	1.25969	0.574659	0.944264
		PBS	6.5844	6.82732	5.57882	8.00849	6.67584	15.8536	7.95176	6.15014	13.6874	9.80466	6.13637	15.4325
		AAV6-GFP	17.1238	12.0119	4.91577	8.38061	15.7614	4.98693	15.957	9.53579	10.5237	17.1238	12.0119
		AAV6-Caren	1.04061	1.36191	1.4972	1.2198	1.5649	1.95651	1.70495	3.11848	2.62406	2.74353
	Fig9 f
										PBS	0.771232	0.885054	0.868912	1.37937	0.916406	1.16676	1.02794	1.02633	0.945727	1.2648	1.37368	1.43762
										AAV6-GFP	1.1157	0.819798	0.882664	1.19945	0.955625	0.78931	0.816567	0.79946	0.813126	1.33398	1.57646
										AAV6-Caren	0.154778	0.353245	0.384914	0.402776	0.561107	0.313541	0.562474	0.54149	0.608147	0.696426
	Fig9 g
		Days	AAV6-GFP	AAV6-Caren
		25	1
		26	1
		48	1
		65	1
		73	1
		82	1
		102	1
		110	1
		118	1
		164	1
		194	1
		225	1
		57		1
		93		1
		120		1
		151		1
		168		1
		237		1
		275		1
		308		1
		333		1
		262		1
					1' means the death
[truncated: 103 more columns]

## Sheet: Fig S1
	Fig S1 c
		Heart	Pancreas	Spleen	Lung	Liver	Kidney	Testis	Small intestine	Colon	Thymus	Thyroid	epiWAT	iWAT	BAT	S.soleus	S.gastrocnemius	Aorta	Skin	Cerebrum	Cerebellum	Stomach	Bone marrow
		4.08795	0.229211	0.35956	0.781689	0.570893	1.88404	0.416792	0.621297	0.1745	0.6912	1.03783	1.20854	0.557982	1.13946	1.76785	1.33246	1.07536	0.742339	0.584986	1.76955	0.555099	1.12436
		2.98503	0.277864	0.511674	0.61416	0.523622	2.43458	0.856126	0.511259	0.410712	0.497009	1.73265	1.15086	0.666407	1.92144	1.35346	1.68442	1.8396	0.845428	0.832553	1.30271	1.21803	1.40163
		2.96545	0.320208	0.295235	0.687888	0.586905	2.99446	0.835375	0.682874	0.450398	0.492434	0.959273	0.990067	0.661376	1.0239	1.5051	1.78342	1.26288	0.697463	1.37946	2.1621	1.22998	1.76855
		3.28703	0.23968	0.457955	0.5838	0.522412	2.53627	0.667694	0.732218	0.335257	1.05768	1.21204	0.797596	0.376128	1.27654	2.43392	2.00757	1.32063	0.595254	0.754003	1.4523	1.07049	1.47368

[truncated: 14 more sheets: Fig S2, Fig S3, Fig S4, Fig S5, Fig S6, Fig S7, Fig S8, Fig S10, Fig S11, Fig S12, Fig S13, Fig S14, Fig S15, Fig S16]
